# Supplementary material for: Conserved and unique features of terminal telomeric sequences in ALT-positive cancer cells
Source: eLife. 2025 Aug 1;14:RP106657. doi: 10.7554/eLife.106657 (PMC12316455; doi:10.7554/eLife.106657)
Supplement: Figure 2—source data 1. [file elife-106657-fig2-data1.zip]

Archive with 6 entries (5 files):
- Fig 2_source-data/
- Fig 2_source-data/Figure 2 - supp. fig - panel B.tif
- Fig 2_source-data/Figure 2 - supp. fig - panel C - bottom panel.tif
- Fig 2_source-data/Figure 2 - supp. fig - panel C -top panel.tif
- Fig 2_source-data/Figure 2 - supp. fig - panel E.tif
- Fig 2_source-data/Thumbs.db
